# Supplementary material for: The Phthalic Selenoanhydride Decreases Rat Blood Pressure and Tension of Isolated Mesenteric, Femoral and Renal Arteries
Source: Molecules. 2023 Jun 17;28(12):4826. doi: 10.3390/molecules28124826 (PMC10304488; doi:10.3390/molecules28124826)
Supplement: Supplementary file 1 [file molecules-28-04826-s001.zip]

Archive with 1 entries (1 files):
- molecules-2402985-supplementary.pdf
